# Supplementary material for: Detailed Studies on the Methoxylation and Subsequent Dealkylation of N,N-Diethylbenzenesulfonamide Using a Tailor-Made Electrosynthetic Reactor
Source: Molecules. 2024 Nov 21;29(23):5496. doi: 10.3390/molecules29235496 (PMC11643773; doi:10.3390/molecules29235496)
Supplement: Supplementary file 1 [file molecules-29-05496-s001.zip]

Archive with 1 entries (1 files):
- molecules-3268942-supplementary.pdf
